# Supplementary material for: Skeletal muscle transcriptome in healthy aging
Source: Nat Commun. 2021 Apr 1;12:2014. doi: 10.1038/s41467-021-22168-2 (PMC8016876; doi:10.1038/s41467-021-22168-2)
Supplement: Supplementary file 4 — Source Data [file 41467_2021_22168_MOESM4_ESM.xlsx]

## Sheet: Figure 1a
Figure 1a
No additional data used

## Sheet: Figure 1b
Figure 1b
The three volcano plots were created using the following RNA-seq data file deposited in GEO (GSE164471): "GSE164471_GESTALT_Muscle_ENSG_counts_annotated.csv.gz"
Only regression coefficients for age were used.

## Sheet: Figure 1c
Figure 1c
Regression coefficients for age from the volcano plots in Figure 1b were used to identify RNAs (ENSGs) identified by both the linear and negative binomial regression models, shown below:
Linear			Both			Neg. Bin.
UP	DOWN		UP	DOWN		UP	DOWN
ENSG00000263611	ENSG00000254625		ENSG00000147883	ENSG00000137766		ENSG00000228852	ENSG00000248923
ENSG00000259792	ENSG00000139656		ENSG00000168143	ENSG00000225501		ENSG00000269926	ENSG00000065882
ENSG00000206738	ENSG00000252716		ENSG00000235162	ENSG00000206611		ENSG00000168209	ENSG00000103145
ENSG00000200060	ENSG00000256484		ENSG00000108231	ENSG00000225792		ENSG00000163644	ENSG00000259032
ENSG00000263470	ENSG00000200391		ENSG00000005020	ENSG00000119820		ENSG00000273381	ENSG00000143318
ENSG00000264911	ENSG00000200857		ENSG00000150938	ENSG00000152926		ENSG00000253552	ENSG00000102144
ENSG00000124762	ENSG00000250715		ENSG00000089101	ENSG00000105866		ENSG00000114757	ENSG00000109390
ENSG00000213608	ENSG00000265224		ENSG00000223220	ENSG00000264345		ENSG00000229794	ENSG00000188163
ENSG00000178146	ENSG00000232407		ENSG00000185551	ENSG00000126775		ENSG00000009724	ENSG00000265856
ENSG00000166165	ENSG00000253003		ENSG00000145012	ENSG00000128573		ENSG00000259531	ENSG00000125414
ENSG00000251027	ENSG00000227258		ENSG00000264151	ENSG00000244024		ENSG00000184517	ENSG00000110218
ENSG00000259485	ENSG00000184844		ENSG00000263810	ENSG00000181619		ENSG00000231721	ENSG00000272573
ENSG00000239100	ENSG00000203482		ENSG00000196482	ENSG00000101493		ENSG00000263002	ENSG00000164032
ENSG00000153822	ENSG00000241869		ENSG00000185950	ENSG00000266229		ENSG00000186377	ENSG00000178053
ENSG00000251867	ENSG00000226411		ENSG00000171055	ENSG00000263682		ENSG00000253854	ENSG00000220694
ENSG00000244024	ENSG00000264978		ENSG00000168769	ENSG00000183785		ENSG00000176809	ENSG00000119938
ENSG00000264160	ENSG00000220999		ENSG00000185760	ENSG00000229500		ENSG00000221817	ENSG00000172115
ENSG00000267698	ENSG00000231927		ENSG00000115380	ENSG00000111913		ENSG00000228223	ENSG00000115592
ENSG00000272049	ENSG00000206677		ENSG00000132464	ENSG00000267381		ENSG00000273142	ENSG00000256569
ENSG00000111404	ENSG00000200893		ENSG00000181690	ENSG00000127366		ENSG00000180822	ENSG00000248592
ENSG00000230459	ENSG00000206654		ENSG00000123836	ENSG00000164105		ENSG00000239257	ENSG00000213478
ENSG00000121413	ENSG00000231485		ENSG00000138439	ENSG00000271995		ENSG00000165102	ENSG00000130598
ENSG00000227742	ENSG00000242311		ENSG00000131080	ENSG00000186300		ENSG00000149483	ENSG00000101470
ENSG00000266857	ENSG00000263926		ENSG00000119681			ENSG00000217414	ENSG00000221916
ENSG00000236732	ENSG00000222219		ENSG00000230069			ENSG00000273302	ENSG00000123689
ENSG00000248307	ENSG00000266193		ENSG00000101966			ENSG00000242068	ENSG00000212994
ENSG00000266229	ENSG00000159212		ENSG00000083720			ENSG00000271974	ENSG00000223416
ENSG00000240823	ENSG00000265158		ENSG00000196781			ENSG00000236204	ENSG00000257524
ENSG00000263682	ENSG00000249588		ENSG00000069702			ENSG00000108960	ENSG00000110917
ENSG00000206678	ENSG00000240925		ENSG00000261788			ENSG00000171649	ENSG00000109971
ENSG00000207554	ENSG00000129194		ENSG00000168743			ENSG00000177181	ENSG00000115661
ENSG00000253166	ENSG00000273238		ENSG00000135250			ENSG00000260317	ENSG00000224114
ENSG00000186918	ENSG00000264355		ENSG00000168702			ENSG00000269982	ENSG00000072274
ENSG00000257259	ENSG00000270708		ENSG00000186073			ENSG00000102804	ENSG00000196656
ENSG00000174408			ENSG00000176293			ENSG00000075568	ENSG00000102931
ENSG00000267248			ENSG00000263405			ENSG00000166436	ENSG00000222107
ENSG00000264768			ENSG00000150722			ENSG00000047346	ENSG00000134809
ENSG00000271053			ENSG00000154608			ENSG00000163823	ENSG00000231513
ENSG00000225486			ENSG00000129596			ENSG00000272755	ENSG00000134440
ENSG00000265543			ENSG00000174579			ENSG00000226055	ENSG00000154518
ENSG00000201707			ENSG00000222939			ENSG00000070269	ENSG00000217716
ENSG00000229464			ENSG00000087301			ENSG00000198106	ENSG00000243696
ENSG00000229500			ENSG00000139292			ENSG00000196967
ENSG00000236787			ENSG00000252789			ENSG00000272016
ENSG00000214006			ENSG00000172175			ENSG00000207182
ENSG00000229327			ENSG00000263611			ENSG00000260277
ENSG00000200830			ENSG00000087253			ENSG00000196371
ENSG00000147256			ENSG00000163378			ENSG00000178695
ENSG00000264574			ENSG00000119139			ENSG00000239415
ENSG00000202270			ENSG00000259792			ENSG00000127325
ENSG00000265791			ENSG00000264790			ENSG00000204514
ENSG00000270099			ENSG00000180611			ENSG00000100625
ENSG00000201182			ENSG00000223547			ENSG00000105997
ENSG00000267381			ENSG00000164588			ENSG00000261372
ENSG00000183631			ENSG00000189184			ENSG00000173611
ENSG00000134363			ENSG00000102554			ENSG00000159917
ENSG00000266333			ENSG00000185189			ENSG00000213965
ENSG00000153132			ENSG00000133800			ENSG00000178338
ENSG00000116690			ENSG00000058866			ENSG00000170873
ENSG00000270997			ENSG00000229986			ENSG00000145730
ENSG00000252981			ENSG00000249265			ENSG00000230183
ENSG00000127366			ENSG00000140795			ENSG00000264538
ENSG00000253762			ENSG00000237994			ENSG00000235109
ENSG00000182378			ENSG00000196782			ENSG00000198466
ENSG00000261646			ENSG00000239035			ENSG00000163492
ENSG00000251946			ENSG00000188283			ENSG00000259238
ENSG00000200428			ENSG00000148541			ENSG00000116497
ENSG00000230105			ENSG00000171385			ENSG00000114251
ENSG00000222972			ENSG00000134333			ENSG00000170734
ENSG00000134461			ENSG00000154736			ENSG00000132953
ENSG00000234147			ENSG00000243847			ENSG00000124019
ENSG00000271995			ENSG00000117707			ENSG00000164442
ENSG00000082293			ENSG00000156113			ENSG00000148200
ENSG00000264553			ENSG00000266721			ENSG00000267360
ENSG00000262089			ENSG00000133392			ENSG00000235613
ENSG00000235670			ENSG00000271787			ENSG00000117281
ENSG00000214456			ENSG00000100027			ENSG00000001167
ENSG00000166741			ENSG00000135597			ENSG00000116918
ENSG00000248757			ENSG00000106771			ENSG00000229515
ENSG00000180712			ENSG00000138061			ENSG00000152749
ENSG00000264373			ENSG00000239969			ENSG00000162086
ENSG00000199568			ENSG00000133805			ENSG00000147548
ENSG00000226835			ENSG00000154721			ENSG00000050327
ENSG00000223117			ENSG00000091651			ENSG00000197386
ENSG00000266929			ENSG00000131115			ENSG00000182107
ENSG00000060491			ENSG00000261011			ENSG00000256661
ENSG00000199865			ENSG00000116761			ENSG00000196696
ENSG00000265978			ENSG00000180233			ENSG00000118596
ENSG00000221182			ENSG00000236259			ENSG00000143878
ENSG00000226883			ENSG00000079387			ENSG00000270696
ENSG00000214009			ENSG00000256845			ENSG00000271228
ENSG00000272366			ENSG00000172845			ENSG00000089775
ENSG00000252852			ENSG00000206738			ENSG00000271789
ENSG00000184557			ENSG00000109458			ENSG00000271927
ENSG00000220643			ENSG00000189339			ENSG00000111816
ENSG00000265033			ENSG00000170802			ENSG00000258525
ENSG00000238893			ENSG00000232056			ENSG00000068024
ENSG00000168309			ENSG00000162645			ENSG00000169203
ENSG00000242727			ENSG00000252565			ENSG00000242195
ENSG00000252210			ENSG00000145147			ENSG00000185864
ENSG00000258357			ENSG00000269163			ENSG00000253953
ENSG00000251975			ENSG00000165617			ENSG00000266497
ENSG00000206924			ENSG00000112144			ENSG00000101892
ENSG00000253109			ENSG00000196440			ENSG00000259828
ENSG00000221702			ENSG00000200060			ENSG00000078070
ENSG00000221591			ENSG00000250978			ENSG00000250615
ENSG00000232218			ENSG00000263470			ENSG00000236256
ENSG00000200658			ENSG00000235506			ENSG00000008405
ENSG00000249950			ENSG00000100522			ENSG00000247728
ENSG00000226876			ENSG00000096717			ENSG00000197381
ENSG00000199846			ENSG00000106546			ENSG00000145431
ENSG00000244050			ENSG00000264911			ENSG00000236308
ENSG00000106299			ENSG00000197872			ENSG00000272486
ENSG00000257907			ENSG00000124762			ENSG00000171016
ENSG00000154556			ENSG00000133687			ENSG00000248279
ENSG00000268079			ENSG00000164330			ENSG00000250075
ENSG00000202112			ENSG00000108924			ENSG00000171960
ENSG00000233558			ENSG00000162928			ENSG00000164663
ENSG00000259125			ENSG00000239577			ENSG00000232060
ENSG00000224216			ENSG00000188729			ENSG00000163632
ENSG00000248200			ENSG00000196616			ENSG00000179988
ENSG00000225392			ENSG00000138767			ENSG00000172943
ENSG00000228839			ENSG00000232593			ENSG00000104381
ENSG00000273164			ENSG00000122779			ENSG00000197579
ENSG00000233072			ENSG00000120162			ENSG00000258818
ENSG00000153902			ENSG00000152377			ENSG00000240531
ENSG00000104368			ENSG00000227890			ENSG00000178935
ENSG00000152785			ENSG00000143190			ENSG00000140987
ENSG00000214050			ENSG00000227710			ENSG00000120071
ENSG00000198142			ENSG00000105270			ENSG00000095787
ENSG00000238796			ENSG00000239090			ENSG00000164985
ENSG00000162989			ENSG00000140416			ENSG00000102287
ENSG00000264249			ENSG00000270605			ENSG00000159147
ENSG00000221227			ENSG00000212257			ENSG00000226367
ENSG00000223249			ENSG00000160179			ENSG00000158161
ENSG00000228587			ENSG00000142556			ENSG00000069667
ENSG00000242659			ENSG00000147475			ENSG00000259171
ENSG00000251590			ENSG00000119636			ENSG00000187257
ENSG00000257761			ENSG00000165730			ENSG00000236141
ENSG00000271614			ENSG00000266732			ENSG00000240874
ENSG00000221105			ENSG00000169439			ENSG00000116062
ENSG00000206715			ENSG00000164506			ENSG00000231154
ENSG00000238860			ENSG00000162065			ENSG00000271576
ENSG00000222255			ENSG00000176055			ENSG00000146833
ENSG00000266467			ENSG00000111669			ENSG00000129007
ENSG00000147570			ENSG00000153317			ENSG00000149131
ENSG00000238422			ENSG00000033122			ENSG00000254682
ENSG00000259768			ENSG00000185722			ENSG00000145075
ENSG00000109472			ENSG00000265452			ENSG00000234719
ENSG00000269295			ENSG00000213608			ENSG00000259165
ENSG00000180346			ENSG00000178146			ENSG00000214654
ENSG00000238861			ENSG00000225922			ENSG00000266504
ENSG00000263890			ENSG00000166780			ENSG00000213977
ENSG00000273394			ENSG00000184205			ENSG00000272752
ENSG00000221265			ENSG00000271880			ENSG00000121406
ENSG00000105426			ENSG00000109118			ENSG00000151338
ENSG00000241757			ENSG00000166165			ENSG00000168807
ENSG00000230830			ENSG00000233785			ENSG00000108306
ENSG00000176399			ENSG00000259617			ENSG00000250741
ENSG00000234850			ENSG00000251027			ENSG00000231780
ENSG00000207362			ENSG00000254398			ENSG00000185947
ENSG00000244717			ENSG00000271219			ENSG00000259380
ENSG00000230627			ENSG00000197771			ENSG00000150477
ENSG00000172399			ENSG00000137449			ENSG00000269986
ENSG00000154258			ENSG00000265097			ENSG00000164104
ENSG00000212089			ENSG00000120594			ENSG00000145241
ENSG00000199790			ENSG00000168297			ENSG00000101752
ENSG00000163071			ENSG00000213762			ENSG00000133111
ENSG00000175376			ENSG00000179889			ENSG00000129204
ENSG00000258949			ENSG00000254625			ENSG00000100578
ENSG00000266916			ENSG00000196810			ENSG00000248545
ENSG00000272091			ENSG00000272179			ENSG00000121716
ENSG00000187189			ENSG00000152782			ENSG00000119509
ENSG00000272829			ENSG00000144810			ENSG00000178691
ENSG00000078687			ENSG00000259485			ENSG00000268750
ENSG00000115204			ENSG00000221387			ENSG00000112246
ENSG00000172000			ENSG00000083093			ENSG00000139910
ENSG00000147896			ENSG00000141441			ENSG00000171163
ENSG00000167703			ENSG00000119711			ENSG00000164093
ENSG00000260025			ENSG00000046604			ENSG00000234072
ENSG00000182141			ENSG00000095203			ENSG00000223960
			ENSG00000172995			ENSG00000197044
			ENSG00000207001			ENSG00000169246
			ENSG00000260872			ENSG00000157216
			ENSG00000239100			ENSG00000138193
			ENSG00000153822			ENSG00000129534
			ENSG00000255813			ENSG00000118496
			ENSG00000107362			ENSG00000130449
			ENSG00000130818			ENSG00000257957
			ENSG00000251867			ENSG00000223518
			ENSG00000171824			ENSG00000071205
			ENSG00000264160			ENSG00000265218
			ENSG00000170290			ENSG00000246263
			ENSG00000018408			ENSG00000168679
			ENSG00000197619			ENSG00000059728
			ENSG00000261116			ENSG00000243716
			ENSG00000201613			ENSG00000215695
			ENSG00000146243			ENSG00000110721
			ENSG00000130595			ENSG00000252358
			ENSG00000260823			ENSG00000196693
			ENSG00000267567			ENSG00000262209
			ENSG00000163257			ENSG00000107438
			ENSG00000082397			ENSG00000111727
			ENSG00000267698			ENSG00000147485
			ENSG00000181827			ENSG00000088970
			ENSG00000233603			ENSG00000176681
			ENSG00000147231			ENSG00000169905
			ENSG00000174989			ENSG00000110497
			ENSG00000164808			ENSG00000251281
			ENSG00000162927			ENSG00000174456
			ENSG00000139656			ENSG00000183337
			ENSG00000174839			ENSG00000214425
			ENSG00000264148			ENSG00000079150
			ENSG00000120685			ENSG00000170271
			ENSG00000100796			ENSG00000170486
			ENSG00000163884			ENSG00000198839
			ENSG00000249599			ENSG00000162836
			ENSG00000221499			ENSG00000174106
			ENSG00000152409			ENSG00000140009
			ENSG00000148842			ENSG00000145819
			ENSG00000122786			ENSG00000253485
			ENSG00000100105			ENSG00000150403
			ENSG00000243257			ENSG00000188906
			ENSG00000272049			ENSG00000270210
			ENSG00000164938			ENSG00000107290
			ENSG00000220614			ENSG00000116985
			ENSG00000137693			ENSG00000206418
			ENSG00000049247			ENSG00000081386
			ENSG00000163125			ENSG00000101846
			ENSG00000111404			ENSG00000163755
			ENSG00000125826			ENSG00000119899
			ENSG00000185432			ENSG00000225642
			ENSG00000230459			ENSG00000105497
			ENSG00000156968			ENSG00000257550
			ENSG00000004866			ENSG00000205765
			ENSG00000270031			ENSG00000257122
			ENSG00000138435			ENSG00000033800
			ENSG00000119927			ENSG00000116717
			ENSG00000145949			ENSG00000196267
			ENSG00000157106			ENSG00000267006
			ENSG00000168214			ENSG00000144182
			ENSG00000182263			ENSG00000234667
			ENSG00000227230			ENSG00000023909
			ENSG00000254898			ENSG00000227946
			ENSG00000121413			ENSG00000234174
			ENSG00000185070			ENSG00000121417
			ENSG00000166503			ENSG00000056972
			ENSG00000227742			ENSG00000198682
			ENSG00000158636			ENSG00000100490
			ENSG00000197961			ENSG00000149212
			ENSG00000239305			ENSG00000168564
			ENSG00000196345			ENSG00000176928
			ENSG00000163683			ENSG00000236493
			ENSG00000273344			ENSG00000135776
			ENSG00000250556			ENSG00000049246
			ENSG00000266857			ENSG00000272008
			ENSG00000164120			ENSG00000100393
			ENSG00000253676			ENSG00000164323
			ENSG00000259619			ENSG00000156875
			ENSG00000216022			ENSG00000137845
			ENSG00000152990			ENSG00000137573
			ENSG00000188419			ENSG00000187824
			ENSG00000049759			ENSG00000179008
			ENSG00000238542			ENSG00000250735
			ENSG00000188580			ENSG00000232712
			ENSG00000140285			ENSG00000204177
			ENSG00000236732			ENSG00000230046
			ENSG00000252716			ENSG00000247400
			ENSG00000238400			ENSG00000180479
			ENSG00000206344			ENSG00000115252
			ENSG00000151303			ENSG00000237827
			ENSG00000169895			ENSG00000157625
			ENSG00000248307			ENSG00000259407
			ENSG00000143013			ENSG00000270223
			ENSG00000212747			ENSG00000241769
			ENSG00000122557			ENSG00000157796
			ENSG00000240823			ENSG00000139318
			ENSG00000212495			ENSG00000176641
			ENSG00000066382			ENSG00000272508
			ENSG00000139174			ENSG00000261324
			ENSG00000256484			ENSG00000263657
			ENSG00000172986			ENSG00000186230
			ENSG00000215018			ENSG00000204856
			ENSG00000212518			ENSG00000261369
			ENSG00000162607			ENSG00000154781
			ENSG00000137414			ENSG00000166260
			ENSG00000155962			ENSG00000263142
			ENSG00000116962			ENSG00000272235
			ENSG00000144668			ENSG00000203288
			ENSG00000239486			ENSG00000204164
			ENSG00000197323			ENSG00000196138
			ENSG00000200391			ENSG00000237441
			ENSG00000257542			ENSG00000071889
			ENSG00000139263			ENSG00000124788
			ENSG00000206678			ENSG00000099139
			ENSG00000113916			ENSG00000233024
			ENSG00000249992			ENSG00000105971
			ENSG00000160062			ENSG00000167380
			ENSG00000106415			ENSG00000264693
			ENSG00000120256			ENSG00000249244
			ENSG00000005955			ENSG00000184584
			ENSG00000163807			ENSG00000231046
			ENSG00000186566			ENSG00000128512
			ENSG00000111049			ENSG00000271466
			ENSG00000207554			ENSG00000152518
			ENSG00000221198			ENSG00000173480
			ENSG00000109861			ENSG00000264853
			ENSG00000200857			ENSG00000136826
			ENSG00000180263			ENSG00000217128
			ENSG00000256043			ENSG00000176834
			ENSG00000170234			ENSG00000269044
			ENSG00000206949			ENSG00000227769
			ENSG00000187866			ENSG00000198646
			ENSG00000120693			ENSG00000078814
			ENSG00000253166			ENSG00000229618
			ENSG00000186918			ENSG00000229186
			ENSG00000065883			ENSG00000135111
			ENSG00000118762			ENSG00000198553
			ENSG00000257259			ENSG00000198182
			ENSG00000233110			ENSG00000262576
			ENSG00000270136			ENSG00000126778
			ENSG00000147697			ENSG00000234883
			ENSG00000174408			ENSG00000153885
			ENSG00000171867			ENSG00000001497
			ENSG00000164675			ENSG00000133226
			ENSG00000250715			ENSG00000184785
			ENSG00000139597			ENSG00000186001
			ENSG00000076685			ENSG00000261728
			ENSG00000145687			ENSG00000087338
			ENSG00000272234			ENSG00000133116
			ENSG00000270018			ENSG00000178201
			ENSG00000202343			ENSG00000140750
			ENSG00000188021			ENSG00000261130
			ENSG00000173376			ENSG00000223429
			ENSG00000166348			ENSG00000081923
			ENSG00000184258			ENSG00000262700
			ENSG00000266224			ENSG00000258708
			ENSG00000173064			ENSG00000248449
			ENSG00000144791			ENSG00000155111
			ENSG00000111885			ENSG00000134222
			ENSG00000206819			ENSG00000149532
			ENSG00000165527			ENSG00000248318
			ENSG00000265224			ENSG00000224512
			ENSG00000232407			ENSG00000130856
			ENSG00000260173			ENSG00000166435
			ENSG00000270302			ENSG00000071242
			ENSG00000100100			ENSG00000129965
			ENSG00000267248			ENSG00000271876
			ENSG00000259054			ENSG00000101442
			ENSG00000267326			ENSG00000003402
			ENSG00000264768			ENSG00000153094
			ENSG00000271053			ENSG00000187098
			ENSG00000146373			ENSG00000141452
			ENSG00000259086			ENSG00000198064
			ENSG00000250722			ENSG00000165632
			ENSG00000225486			ENSG00000118689
			ENSG00000197459			ENSG00000135899
			ENSG00000265543			ENSG00000254221
			ENSG00000201707			ENSG00000108239
			ENSG00000229464			ENSG00000228409
			ENSG00000197576			ENSG00000174437
			ENSG00000225417			ENSG00000106004
			ENSG00000155755			ENSG00000230395
			ENSG00000119138			ENSG00000249141
			ENSG00000185650			ENSG00000216067
			ENSG00000125398			ENSG00000164463
			ENSG00000176390			ENSG00000213923
			ENSG00000236787			ENSG00000259773
			ENSG00000214006			ENSG00000224074
			ENSG00000272452			ENSG00000248156
			ENSG00000104427			ENSG00000140993
			ENSG00000266258
			ENSG00000229327
			ENSG00000200830
			ENSG00000258210
			ENSG00000147256
			ENSG00000264574
			ENSG00000120690
			ENSG00000202270
			ENSG00000265791
			ENSG00000148110
			ENSG00000120696
			ENSG00000270099
			ENSG00000173889
			ENSG00000180209
			ENSG00000172059
			ENSG00000010704
			ENSG00000201182
			ENSG00000223742
			ENSG00000183631
			ENSG00000254004
			ENSG00000134363
			ENSG00000269951
			ENSG00000267520
			ENSG00000147894
			ENSG00000101391
			ENSG00000270681
			ENSG00000266333
			ENSG00000153814
			ENSG00000206701
			ENSG00000114054
			ENSG00000153132
			ENSG00000272894
			ENSG00000234199
			ENSG00000243305
			ENSG00000256498
			ENSG00000116690
			ENSG00000253003
			ENSG00000260077
			ENSG00000144445
			ENSG00000229084
			ENSG00000182568
			ENSG00000011201
			ENSG00000182359
			ENSG00000066084
			ENSG00000128563
			ENSG00000270997
			ENSG00000258568
			ENSG00000048405
			ENSG00000174010
			ENSG00000252981
			ENSG00000171735
			ENSG00000173269
			ENSG00000140836
			ENSG00000165443
			ENSG00000229626
			ENSG00000082438
			ENSG00000141198
			ENSG00000146281
			ENSG00000253762
			ENSG00000182378
			ENSG00000261646
			ENSG00000251946
			ENSG00000200428
			ENSG00000230105
			ENSG00000134802
			ENSG00000162924
			ENSG00000222972
			ENSG00000138685
			ENSG00000134461
			ENSG00000234147
			ENSG00000082293
			ENSG00000091039
			ENSG00000264553
			ENSG00000262089
			ENSG00000235670
			ENSG00000214456
			ENSG00000198420
			ENSG00000241489
			ENSG00000166741
			ENSG00000129757
			ENSG00000157557
			ENSG00000248757
			ENSG00000180712
			ENSG00000213865
			ENSG00000264373
			ENSG00000199568
			ENSG00000162407
			ENSG00000173436
			ENSG00000254122
			ENSG00000226835
			ENSG00000215068
			ENSG00000223117
			ENSG00000266929
			ENSG00000127324
			ENSG00000227258
			ENSG00000060491
			ENSG00000199865
			ENSG00000218336
			ENSG00000253877
			ENSG00000265978
			ENSG00000165029
			ENSG00000184844
			ENSG00000221182
			ENSG00000226883
			ENSG00000234281
			ENSG00000214009
			ENSG00000203482
			ENSG00000010404
			ENSG00000272366
			ENSG00000137502
			ENSG00000252852
			ENSG00000197565

## Sheet: Figure 1d
Figure 1d
The heat map was created using the following RNA-seq data file deposited in GEO (GSE164471): "GSE164471_GESTALT_Muscle_ENSG_counts_annotated.csv.gz"
Age is the only parameter used

## Sheet: Figure 2a
Figure 2a
The RNAs listed in the table were obtained using the following RNA-seq data file deposited in GEO (GSE164471): "GSE164471_GESTALT_Muscle_ENSG_counts_annotated.csv.gz"
Age is the only parameter displayed

## Sheet: Figure 2b
Figure 2b
The linear regression plots were created using the following RNA-seq data file deposited in GEO (GSE164471): "GSE164471_GESTALT_Muscle_ENSG_counts_annotated.csv.gz"
Age is the only parameter shown

## Sheet: Figure 3a
Figure 3a
The RNAs listed in the table were obtained using the following RNA-seq data file deposited in GEO (GSE164471): "GSE164471_GESTALT_Muscle_ENSG_counts_annotated.csv.gz"
Age is the only parameter displayed

## Sheet: Figure 3b
Figure 3b
The linear regression plots were created using the following RNA-seq data file deposited in GEO (GSE164471): "GSE164471_GESTALT_Muscle_ENSG_counts_annotated.csv.gz"
Age is the only parameter shown

## Sheet: Figure 4
Figure 4
Relative expression levels were calculated relative to the GAPDH reference gene and compared between young (20-34 yr, n=5) and old (65-79 yr, n=5) participants
Age is the only parameter used
CDKN2B	CDKN2B	FAM83B	FAM83B	CRIM1	CRIM1	LGI1	LGI1
Young	Old	Young	Old	Young	Old	Young	Old
0.02508	0.0237	0.00022	0.00739	0.18517	0.31157	0.00015	0.00402
0.00092	0.01463	0.00066	0.01844	0.64304	0.60358	0.00026	0.00666
0.02958	0.027	0.00936	0.00929	0.41125	0.3258	0.00248	0.02008
0.01539	0.04574	0.00817	0.03371	0.23753	0.74168	0.00203	0.00501
0.01356	0.03284	0.00087	0.0102	0.18059	0.23278	0.00519	0.00611
NR2F2	NR2F2	C12orf75	C12orf75	IRS2	IRS2	SKAP2	SKAP2
Young	Old	Young	Old	Young	Old	Young	Old
1e-05	0.00011	0.00151	0.05768	0.02239	0.024	0.09474	0.02902
2e-05	0.00099	0.03747	0.22237	0.00664	0.01966	0.0254	0.04124
5e-05	0.00014	0.06459	0.09526	0.02364	0.01047	0.04894	0.04272
1e-05	0.00019	0.0123	0.1265	0.02514	0.04838	0.04245	0.05621
7e-05	4e-05	0.02059	0.10807	0.03168	0.06031	0.02441	0.07122

## Sheet: Figure 5a
Figure 5a
The RNA-seq data used is deposited in GEO (GSE164471): "GSE164471_GESTALT_Muscle_ENSG_counts_annotated.csv.gz"
The protein data used is deposited in the ProteomeXchange Consortium via PRIDE (with identifier PXD011967) and will also be submitted separately ("GESTALT_Muscle_Protein_Table.zip")
Protein-RNA correlations were calculated

[truncated: 46 more sheets: Figure 5b, Figure 5c, Figure 5d, Figure 6a, Figure 6b, Figure 7a, Figure 7b, SF1a, SF1b, SF1c, SF2a, SF2b, SF3a, SF3b, SF4a, SF4b, SF5a, SF5b, SF6, SF7a …]
